# Supplementary material for: Risk of Hemolytic Anemia in IBD Patients with Glucose-6-Phosphate Dehydrogenase Deficiency Treated with Mesalamine: Results of a Retrospective-Prospective and Ex Vivo Study
Source: J Clin Med. 2023 Jul 20;12(14):4797. doi: 10.3390/jcm12144797 (PMC10381559; doi:10.3390/jcm12144797)
Supplement: Supplementary file 1 [file jcm-12-04797-s001.zip]

Archive with 1 entries (1 files):
- jcm-2474802-SI.pdf
